# Supplementary material for: Comparison of Metabolic Control, Dietary Habits, Activity, and Psychological Condition in Children and Adolescents Treated with Personal Insulin Pumps
Source: Nutrients. 2025 Oct 21;17(20):3304. doi: 10.3390/nu17203304 (PMC12566938; doi:10.3390/nu17203304)
Supplement: Supplementary file 1 [file nutrients-17-03304-s001.zip]

Archive with 1 entries (1 files):
- nutrients-3873811-supplementary.pdf
